# Supplementary material for: A Telomere-to-telomere Diploid Reference Genome and Centromere Structure of the Chinese Quartet
Source: Genomics Proteomics Bioinformatics. 2025 Nov 26;23(6):qzaf118. doi: 10.1093/gpbjnl/qzaf118 (PMC13075991; doi:10.1093/gpbjnl/qzaf118)
Supplement: qzaf118_Supplementary_Data [file qzaf118_supplementary_data.zip › Table S1.xlsx]

## Sheet: Sheet1
Table S1 Sequencing depth statistics used in this study
	LCL5 (×)	LCL6 (×)	LCL7 (×)	LCL8 (×)	Accession (NGDC)	Experiment number (LCL5)	Experiment number (LCL6)	Experiment number (LCL7)	Experiment number (LCL8)	Source
HiFi	51.0	54.0	53.0	52.0	HRA001859	HRX582680	HRX582681	HRX582682	HRX582683	(Jia et al. 2023, Genome Biology)
ONT ultralong	26.9	-	-	-	HRA003188	HRX561530	-	-	-	(Jia et al. 2023, Genome Biology)
ONT ultralong	64.9	56.6	-	-	HRA010594	HRX1774574	HRX1774575	-	-	(This study)
ONT ultralong (> 100 kb)	40.4	27.2	-	-	-	-	-	-	-	(Jia et al. 2023, Genome Biology) (This study)
Illumina (PCR-free)	177.0	165.0	170.0	184.0	HRA001859	HRX565825－HRX565827	HRX565831－HRX565833	HRX565837－HRX565839	HRX565843－HRX565845	(Jia et al. 2023, Genome Biology)
Hi-C	122.8	100.8	-	-	HRA010594	HRX1774576	HRX1774577	-	-	(This study)
