# Supplementary material for: A Telomere-to-telomere Diploid Reference Genome and Centromere Structure of the Chinese Quartet
Source: Genomics Proteomics Bioinformatics. 2025 Nov 26;23(6):qzaf118. doi: 10.1093/gpbjnl/qzaf118 (PMC13075991; doi:10.1093/gpbjnl/qzaf118)
Supplement: qzaf118_Supplementary_Data [file qzaf118_supplementary_data.zip › Table S2.xlsx]

## Sheet: Sheet1
Table S2 Predicted rDNA copy numbers for the five short arms of acrocentric chromosomes in the CQ v3.2 maternal haplotype
rDNA morphs	Read_Count	Base_Count	Specific chromosome base / all base	Predicted rDNA copy number	rDNA copy number used in filling genome
chr13 major morph	883	76380620	0.0990728	27.7404	28
chr14 major morph	183	13966958	0.0181165	5.07261	5
chr15 major morph a	45	1251382	0.00162316	0.454485
chr15 major morph b	125	3776186	0.00489807	1.37146
chr15 major morph c	1521	163385194	0.211926	59.3392	61
chr21 major morph a	56	2436963	0.00316097	0.885071
chr21 major morph b	784	70134507	0.090971	25.4719	26
chr22 major morph	267	6942396	0.00900494	2.52138	3
