# Supplementary material for: A Telomere-to-telomere Diploid Reference Genome and Centromere Structure of the Chinese Quartet
Source: Genomics Proteomics Bioinformatics. 2025 Nov 26;23(6):qzaf118. doi: 10.1093/gpbjnl/qzaf118 (PMC13075991; doi:10.1093/gpbjnl/qzaf118)
Supplement: qzaf118_Supplementary_Data [file qzaf118_supplementary_data.zip › Table S3.xlsx]

## Sheet: Sheet1
Table S3 Predicted rDNA copy numbers for the five short arms of acrocentric chromosomes in the CQ v3.2 paternal haplotype
rDNA morphs	Read_Count	Base_Count	Specific chromosome base / all base	Predicted rDNA copy number	rDNA copy number used in filling genome
chr13 major morph	1199	99700305	0.129321	36.2098	36
chr14 major morph	265	13734857	0.0178154	4.98831	5
chr15 major morph a	47	1226983	0.00159151	0.445623
chr15 major morph b	2023	189278572	0.245512	68.7434	72
chr15 major morph c	227	8178535	0.0106083	2.97033
chr21 major morph a	66	1632888	0.00211801	0.593042
chr21 major morph b	1319	109854602	0.142492	39.8977	41
chr22 major morph	408	9073435	0.0117691	3.29535	3
