# Supplementary material for: A Telomere-to-telomere Diploid Reference Genome and Centromere Structure of the Chinese Quartet
Source: Genomics Proteomics Bioinformatics. 2025 Nov 26;23(6):qzaf118. doi: 10.1093/gpbjnl/qzaf118 (PMC13075991; doi:10.1093/gpbjnl/qzaf118)
Supplement: qzaf118_Supplementary_Data [file qzaf118_supplementary_data.zip › Table S4.xlsx]

## Sheet: Sheet1
Table S4 Completeness statistics of CQ v3.2 genome assemblies
Assembly	K-mer set	Completeness (k = 21) (%)	Completeness (k = 31) (%)	Type
CQv3.2_mat	All	97.9527	96.9203	K-mer
CQv3.2_pat	All	97.9493	96.9199	K-mer
Both	All	99.5667	99.4193	K-mer
CQv3.2_mat	mat.k31mer.hapmer	98.8135	98.4598	Hap-mer
CQv3.2_pat	pat.k31mer.hapmer	99.281	99.074	Hap-mer
Both	mat.k31mer.hapmer	98.9192	98.5729	Hap-mer
Both	pat.k31mer.hapmer	99.3163	99.1149	Hap-mer
