# Supplementary material for: A Telomere-to-telomere Diploid Reference Genome and Centromere Structure of the Chinese Quartet
Source: Genomics Proteomics Bioinformatics. 2025 Nov 26;23(6):qzaf118. doi: 10.1093/gpbjnl/qzaf118 (PMC13075991; doi:10.1093/gpbjnl/qzaf118)
Supplement: qzaf118_Supplementary_Data [file qzaf118_supplementary_data.zip › Table S5.xlsx]

## Sheet: Sheet1
Table S5 Performance assessment of HMM-flagger for CQ v3.2 diploid genome assemblies
Statistic	Metric_Type	Entry_Type	Category_Type	Category_Name	Size_Bin_Name	Ref_Label	Erroneous	Duplicated	Haploid (structurally correct)	Collapsed
PREDICTION_HiFi	base_level	percentage	annotation	whole_genome	ALL_SIZES	ALL_LABELS	0.16	0.43	99.33	0.09
PREDICTION_ONT_R10	base_level	percentage	annotation	whole_genome	ALL_SIZES	ALL_LABELS	0.12	0.27	99.41	0.21
