# Supplementary material for: A Telomere-to-telomere Diploid Reference Genome and Centromere Structure of the Chinese Quartet
Source: Genomics Proteomics Bioinformatics. 2025 Nov 26;23(6):qzaf118. doi: 10.1093/gpbjnl/qzaf118 (PMC13075991; doi:10.1093/gpbjnl/qzaf118)
Supplement: qzaf118_Supplementary_Data [file qzaf118_supplementary_data.zip › Table S15.xlsx]

## Sheet: Sheet1
Table S15 Complete centromere length distributions (bp) and maximum size variation in the LCL5/LCL6 genomes assembled with hifiasm and verkko at different ONT ( > 100 kb) coverage depths
hifiasm LCL5_mat	5×	10×	15×	20×	25×	40.4× (maximum )	The maximum length variation (from 15× to maximum )
chr1	8206596	8206516	8206516	8206516	8206516	8206516	0
chr11	5963402	5963400	5963402	5963402	5963402	5963402	0
chr12	4498504	4498509	4498509	4498509	4498509	4498509	0
chr16	3569048	3526596	3569043	3569043	3569043	3569043	0
chr19	10013832	10180221	10179031	10179031	10179030	10179030	1
chr21	3023759	2870114	3023774	3023774	3023774	3023774	0
chr5	7720974	7720974	7720974	7720974	7720974	7720974	0
chr7	6436051	6436051	6436051	6436051	6436051	6436051	0
chr9	3869977	3869975	3869977	3869977	3869977	3869977	0
chrX	5481702	5481989	5481994	5481990	5481994	5481990	4
hifiasm LCL5_pat	5×	10×	15×	20×	25×	40.4× (maximum )	The maximum length variation (from 15× to maximum )
chr1	6724136	7058629	7058629	7058629	7058629	7058629	0
chr10	3919519	3919519	3919519	3919519	3919519	3902890	16629
chr12	4365654	4365650	4365648	4365643	4365650	4365651	8
chr15	4144007	3912144	4144010	4144010	4144004	4144004	6
chr16	3024477	2836494	2836494	2836492	2836494	2836494	2
chr19	5948887	5942078	5922824	5936451	5936451	5936451	13627
chr21	2462651	2462641	2462641	2462641	2462641	2462641	0
chr22	3407182	3436846	3407184	3407174	3407174	3407174	10
chr6	3586632	3574404	3574404	3574404	3574404	3574404	0
chr9	4044780	4044778	4044779	4044779	4044776	4044779	3
verkko LCL5_mat	5×	10×	15×	20×	25×	40.4× (maximum )	The maximum length variation (from 15× to maximum )
chr1	8047824	8007508	8189585	8195638	8189585	8189585	6053
chr13	4334254	4314121	4317903	4314670	4317903	4314884	3233
chr21	3023755	3018147	3023758	3023758	3023758	3023755	3
chr7	6066533	6405127	6406148	6432304	6435028	6434006	28880
chr9	3840051	3839135	3873042	3875594	3875594	3873041	2553
verkko LCL5_pat	5×	10×	15×	20×	25×	40.4× (maximum )	The maximum length variation (from 15× to maximum )
chr1	6798680	6786648	7055060	7056929	7056929	7055060	1869
chr10	3919521	3919517	3919517	3919517	3919517	3919520	3
chr11	6532947	6477522	6594164	6594164	6596718	6596718	2554
chr13	3255092	3251739	3368449	3368449	3352329	3348588	19861
chr21	2403923	2447794	2462660	2462660	2462660	2462661	1
chr6	3588520	3574398	3574398	3574398	3574398	3574400	2
chr9	4037124	4037122	4034060	4034060	4034060	4034060	0
hifiasm LCL6_mat	5×	10×	15×	20×	25×	27.2× (maximum)	The maximum length variation (from 15× to maximum )
chr1	8212912	8215969	8208491	8215969	8212912	8212228	7478
chr11	6018660	5966802	5966802	5966811	5966811	5966804	9
chr12	4535037	4498508	4498508	4498508	4498508	4498508	0
chr14	2701675	2701675	2701675	2701675	2701675	2701672	3
chr16	3569050	3569052	3569046	3569046	3569046	3569039	7
chr5	7720966	7720966	7715873	7715871	7715871	7720965	5094
chr7	6417321	6431624	6435712	6435712	6431624	6436046	4422
chr8	3952648	3952647	3956607	3956609	3956609	3956608	2
chr9	3807870	3807871	3807871	3807871	3872516	3869961	64645
chrX	5481971	5264898	5481971	5415542	5481972	5481964	66430
hifiasm LCL6_pat	5×	10×	15×	20×	25×	27.2× (maximum)	The maximum length variation (from 15× to maximum )
chr1	7051486	7051824	6999813	6999813	6999813	7058626	58813
chr10	3919518	3919518	3919518	3919518	3919518	3919517	1
chr11	6596707	6596707	6596707	6596707	6596707	6596707	0
chr14	2940020	2940028	2940021	2940021	2940020	2940018	3
chr15	4140260	4144234	4032947	4215913	4215913	4139573	182966
chr16	2784592	2784592	2832095	2784592	2784592	2832079	47503
chr19	5927770	5928966	5934584	5934584	5934583	5934585	2
chr21	2462671	2462671	2462669	2462669	2462669	2458233	4436
chr22	3407203	3407205	3407204	3407205	3407204	3394932	12273
chr6	3509855	3556069	3611090	3577463	3577463	3577464	33627
chr7	5539844	5552106	5539844	5670650	5658388	5430303	240347
chr8	4456109	4456108	4452150	4452149	4452149	4452147	3
chr9	4047842	4044778	4044778	4044778	4044778	4042229	2549
verkko LCL6_mat	5×	10×	15×	20×	25×	27.2× (maximum)	The maximum length variation (from 15× to maximum )
chr13	4188011	4313974	4317031	4317031	4317031	4317879	848
chr15	5644371	5115011	5419267	5456536	5456551	5454670	37284
chr7	6088791	6345191	6430939	6430939	6428203	6430933	2736
chr9	3841457	3593034	3577392	3866059	3866059	3863166	288667
verkko LCL6_pat	5×	10×	15×	20×	25×	27.2× (maximum)	The maximum length variation (from 15× to maximum )
chr10	3919517	3919517	3919517	3919517	3919517	3919517	0
chr11	6544505	6592552	6519500	6592552	6592552	6594999	75499
chr15	4360929	3805026	4154576	4146564	4146561	4146557	8019
chr21	2267010	2462664	2453118	2458929	2458929	2458924	5811
chr6	3590412	3574404	3574404	3565235	3574404	3574404	9169
